# Supplementary material for: Effect of Freeze-Thaw Cycles on the Oxidation of Protein and Fat and Its Relationship with the Formation of Heterocyclic Aromatic Amines and Advanced Glycation End Products in Raw Meat
Source: Molecules. 2021 Feb 26;26(5):1264. doi: 10.3390/molecules26051264 (PMC7956273; doi:10.3390/molecules26051264)
Supplement: Supplementary file 1 [file molecules-26-01264-s001.zip]

Archive with 6 entries (6 files):
- Supplementary Materials proof.pdf
- Table 1 Fatty acids.pdf
- Table 2 Amino acids.pdf
- Table 3 Precursors.pdf
- Table 4 HAAs and AGEs.pdf
- Table 5 Correlation.pdf
